# Supplementary material for: Epigenetic Manipulation Induced Production of Immunosuppressive Chromones and Cytochalasins from the Mangrove Endophytic Fungus Phomopsis asparagi DHS-48
Source: Mar Drugs. 2022 Sep 29;20(10):616. doi: 10.3390/md20100616 (PMC9605342; doi:10.3390/md20100616)
Supplement: Supplementary file 1 [file marinedrugs-20-00616-s001.zip]

Archive with 1 entries (1 files):
- marinedrugs-1935074-supplementary.pdf
